# Supplementary material for: DEP-On-Go for Simultaneous Sensing of Multiple Heavy Metals Pollutants in Environmental Samples
Source: Sensors (Basel). 2016 Dec 27;17(1):45. doi: 10.3390/s17010045 (PMC5298618; doi:10.3390/s17010045)
Supplement: Supplementary file 1 [file sensors-17-00045-s001.zip]

Archive with 3 entries (2 files):
- sensors-17-00045-suppl/
- sensors-17-00045-suppl/sensors-17-00045-suppl-Movie S1.avi
- sensors-17-00045-suppl/sensors-17-00045-suppl.pdf
